# Supplementary material for: Anti-Leishmania amazonensis Activity, Cytotoxic Features, and Chemical Profile of Allium sativum (Garlic) Essential Oil
Source: Trop Med Infect Dis. 2023 Jul 21;8(7):375. doi: 10.3390/tropicalmed8070375 (PMC10384145; doi:10.3390/tropicalmed8070375)
Supplement: Supplementary file 1 [file tropicalmed-08-00375-s001.zip]

Archive with 1 entries (1 files):
- tropicalmed-2424429-supplementary.pdf
